# Supplementary material for: Developing a Robotic Surgical Platform Is Beneficial to the Implementation of the ERAS Program for Colorectal Surgery: An Outcome and Learning Curve Analysis
Source: J Clin Med. 2023 Apr 3;12(7):2661. doi: 10.3390/jcm12072661 (PMC10095021; doi:10.3390/jcm12072661)
Supplement: Supplementary file 1 [file jcm-12-02661-s001.zip]

Archive with 1 entries (1 files):
- jcm-2301420-supplementary.pdf
